# Supplementary material for: Systematic validation and assessment of immunohistochemical markers for central nervous system pathology in cetaceans, with emphasis on auditory pathways
Source: PLoS One. 2022 Jun 1;17(6):e0269090. doi: 10.1371/journal.pone.0269090 (PMC9159615; doi:10.1371/journal.pone.0269090)
Supplement: S3 Fig — The blue “X” marks the lanes and rows that are not included in the final image. Nota bene: The 9 left lanes of these blots correspond to species not included in this study. (ZIP) [file pone.0269090.s003.zip]

Archive with 4 entries (4 files):
- Supplementary_FigS3_1.tif
- Supplementary_FigS3_2.tif
- Supplementary_FigS3_3.tif
- Supplementary_FigS3_4.tif
