# Supplementary material for: Systematic validation and assessment of immunohistochemical markers for central nervous system pathology in cetaceans, with emphasis on auditory pathways
Source: PLoS One. 2022 Jun 1;17(6):e0269090. doi: 10.1371/journal.pone.0269090 (PMC9159615; doi:10.1371/journal.pone.0269090)
Supplement: S7 Fig — (ZIP) [file pone.0269090.s007.zip]

Archive with 12 entries (12 files):
- Supplementary_FigS7_12.tif
- Supplementary_FigS7_1.tif
- Supplementary_FigS7_2.tif
- Supplementary_FigS7_3.tif
- Supplementary_FigS7_4.tif
- Supplementary_FigS7_5.tif
- Supplementary_FigS7_6.tif
- Supplementary_FigS7_7.tif
- Supplementary_FigS7_8.tif
- Supplementary_FigS7_9.tif
- Supplementary_FigS7_10.tif
- Supplementary_FigS7_11.tif
